# Supplementary material for: Optimal Nutritional Support Strategy Based on the Association between Modified NUTRIC Score and 28-Day Mortality in Critically Ill Patients: A Prospective Study
Source: Nutrients. 2023 May 25;15(11):2465. doi: 10.3390/nu15112465 (PMC10255887; doi:10.3390/nu15112465)
Supplement: Supplementary file 1 [file nutrients-15-02465-s001.zip]

Archive with 1 entries (1 files):
- nutrients-2369820-supplementary.pdf
